# Supplementary material for: 1H-NMR-Based Metabolomics: An Integrated Approach for the Detection of the Adulteration in Chicken, Chevon, Beef and Donkey Meat
Source: Molecules. 2021 Jul 30;26(15):4643. doi: 10.3390/molecules26154643 (PMC8347375; doi:10.3390/molecules26154643)
Supplement: Supplementary file 1 [file molecules-26-04643-s001.zip]

Archive with 5 entries (5 files):
- suppl 1.tiff
- suppl 2.tiff
- suppl 3.tiff
- suppl 4.tiff
- Supplementary table.pdf
